# Supplementary material for: Artificial Intelligence and Digital Technologies Against Health Misinformation: A Scoping Review of Public Health Responses
Source: Healthcare (Basel). 2025 Oct 18;13(20):2623. doi: 10.3390/healthcare13202623 (PMC12564032; doi:10.3390/healthcare13202623)
Supplement: Supplementary file 1 [file healthcare-13-02623-s001.zip]

Archive with 4 entries (4 files):
- 01. Supplementary Search strategy (Table S1).pdf
- 02. Supplementary Material_ Data extraction.xlsx
- 03. Supplementary Tables S3 and S4.pdf
- File S1 List include studies.xlsx
