# Supplementary material for: Artificial Intelligence and Digital Technologies Against Health Misinformation: A Scoping Review of Public Health Responses
Source: Healthcare (Basel). 2025 Oct 18;13(20):2623. doi: 10.3390/healthcare13202623 (PMC12564032; doi:10.3390/healthcare13202623)
Supplement: Supplementary file 1 [file healthcare-13-02623-s001.zip › 02. Supplementary Material_ Data extraction.xlsx]

## Sheet: Extraction
Table S2. Data extraction
Id	Authors (Year)	Year	Country	WHO Region	Study design	Sample Size	Target Population	Health issues	Tecnology Used	Intervention, Setting and Follow-up	Outcomes	Results	Conclusions and Recommendations	Area of Focus	Domain
18	Abonizio et al.	2023	Brazil	AMRO	Observational study (chatbot interaction analysis)	~7,000 interactions	General population using WhatsApp	COVID-19 misinformation	Chatbot CoronaAI (Google Dialogflow, NLP, fact-checking integration)	Implemented on WhatsApp during COVID-19; passive interaction monitoring; no structured follow-up	Types of questions (symptoms, tests, vaccines, fake news) and misinformation detection	58% health-related queries, 21% misinformation; user engagement increased during case surges	Chatbots are effective low-cost tools to counter misinformation; recommended integration in PH communication, especially in low digital literacy populations	Monitoring and surveillance	Responsiveness / Applications
19	Algarni M et al.	2023	Saudi Arabia	EMRO	Experimental / computational study (machine learning & deep learning models)	30,010 tweets (Weibo dataset, 2015–2016)	Social media users (Weibo, similar to Twitter)	Information diffusion, misinformation dynamics	Machine learning (Random Forest, Linear Regression), Deep learning (ANN, CNN-BiLSTM, CNN-GRU)	Development and testing of predictive models for diffusion using features (network structure, retweet dynamics, tweet content); no direct human follow-up	Model performance (R², MSE, RMSE, MAE)	RF model on retweeting network structure: R² = 98.2%; following network: R² = 90.8%; all features: R² = 76.7%. ANN model with early retweet dynamics: R² = 24.3%; tweet content: poor performance (R² ~6%).	Predicting information diffusion is feasible using ML/DL models, especially when network structure is included. Useful for public health surveillance, misinformation detection, and targeted communication.	Monitoring & AI/ML Model Development	Applications
20	Boatman D, et al.	2024	USA	AMRO	Exploratory observational study (social listening)	Not applicable (tweets monitored via Brandwatch platform over 6 months)	General public, HPV vaccine discourse on social media	HPV vaccine misinformation (Twitter/X)	Social listening platform (Brandwatch) integrated with AI analytics	Monitoring of online HPV vaccine conversations across US states; 6-month follow-up	Feasibility of SL for public health surveillance; identification of misinformation themes; event-triggered misinformation spikes	Real-time monitoring detected misinformation peaks linked to antivax lawsuits; Brandwatch+AI improved data visualization; limitations included data accuracy and representativeness	Social listening can support digital public health surveillance, but requires training of personnel and awareness of data accuracy limitations. Recommends adoption of SL for timely misinformation detection and public health responses.	Monitoring and Surveillance	Applications / Responsiveness
21	Chen S, et al.	2021	USA, China, Hong Kong	AMRO, WPRO	Content analysis with machine learning framework	1000 viral posts (500 Twitter, 500 Weibo)	Social media users (global, China vs Western users)	COVID-19 pandemic, misinformation, public health discourse	Machine learning, NLP, clustering (t-SNE, k-means), social media analytics	Extraction and coding of 77 content features across 6 categories; analysis of viral posts from Jan–Apr 2020	Prevalence and distribution of content features; cross-cultural comparison	Twitter: focus on policy, politics, misinformation. Weibo: focus on disease, healthcare workers, transmission. Significant differences in content clusters.	The framework enables unbiased comparison of health communication across cultures; applicable to future pandemics.	Monitoring & Surveillance	Applications
22	Chen YP, et al.	2022	Taiwan	WPRO	Retrospective study using digital media and vaccination data	~791,183 news items analyzed; population-level data (23M)	General Taiwanese population	COVID-19 vaccination, vaccine hesitancy, fake news	Islander news analysis system (AI-based NLP), Google Trends	Analysis of digital news from 26 outlets (Mar–Dec 2021); correlation with weekly vaccination uptake	Relationship between fake news prevalence and vaccination decisions	Higher prevalence of fake news correlated with reduced weekly vaccination uptake when >39.3% of news was fake; regression showed significant negative interaction (β=–3.21, p=.04)	Reducing exposure to misinformation and strengthening immunity to fake news are critical to support vaccination campaigns	Monitoring & Surveillance	Applications
23	Du J, et al.	2021	USA	AMRO	Observational study, ML classification	28,121 Reddit posts, 2200 labeled	Social media users (Reddit)	HPV vaccine misinformation	ML models (CNN, RNN, NLP)	Classification of Reddit posts on HPV vaccine; training/validation	Accuracy of classification models	CNN achieved best performance (AUC 0.7943); 25.6% of posts contained misinformation	ML approaches can detect HPV misinformation and support public health interventions	Monitoring & Surveillance	Applications
24	Edinger A, et al.	2023	USA	AMRO	Observational, deep learning analysis	230,163 tweets	Social media users (Twitter)	Mpox, misinformation, health communication	Deep learning (S-BERT, PCA, UMAP, k-means)	Mapping narratives on Twitter during early Mpox outbreak	Clusters of misinformation and narrative themes	Identified 7 clusters; 42% misinformation spread faster than official info	Need real-time monitoring and proactive communication	Monitoring & Surveillance	Responsiveness
25	Fernandez-Luque L, et al.	2018	Qatar	EMRO	Narrative literature review	24 studies	General population in humanitarian crises	Epidemics, disinformation, humanitarian health	AI, social media (Twitter), ML for outbreak detection	Review of AI & social media applications for health crises	Synthesis of evidence	Highlighted successes in outbreak detection, gaps in LMIC/crisis contexts	Recommend interdisciplinary research and data interoperability frameworks	Monitoring & Surveillance	Policies & Strategic Frameworks
26	Gao S, Wang Y	2024	USA	AMRO	Work-in-progress study; machine learning / multimodal deep learning model	9,331 Twitter users	Social media users posting about COVID-19 vaccines	COVID-19 vaccine misinformation	CNN-LSTM multimodal model (profile images, bios, tweets) + logistic regression	Analysis of user characteristics and adherence to social norms on misinformation rejection (May 2020–Apr 2021)	Accuracy of user characteristic prediction; predictors of norm adherence	Model accuracy 85.6% overall; >90% for individual traits; adherence correlated with gender (male) and prosocial content tendency; 44.3% consistently adhered to norm	User-centric interventions should consider demographics and prosocial tendencies to improve misinformation mitigation strategies	Monitoring & Surveillance	Responsiveness
27	Wang Y, et al.	2024	USA	AMRO	Infodemiological study	8,688 tweets (2020–2022)	Sexual minority men & gender-diverse individuals (SMMGD)	Mpox misinformation, stigma, health equity	BERTopic topic modeling	Content + geographic analysis	11 discourse themes	Mpox activism correlated with low LGB acceptance states	Public health comm. must address stigma, inclusivity	Equity, Communication	Equity; Responsiveness
28	Gentili A, et al.	2024	Italy (global perspective)	EURO	Scoping review	26 documents (21 scientific articles, 5 institutional)	General population, policymakers, institutions	Infodemic / misinformation during COVID-19 and other health topics	Digital tools, communication strategies, AI-based surveillance	Scoping review of strategies and bottlenecks; global setting; no follow-up (literature-based)	Identification of strategies and bottlenecks	5 main strategies: communication, institutional interventions, check/debunking, health literacy, surveillance	Standardized toolkits and AI tools needed; collaboration between institutions, social media, and scientific community	Monitoring & Surveillance / Health Communication / Education	Policies & Strategic frameworks
29	Ghenai A, et al.	2017	Canada & Qatar (global dataset)	AMRO/EMRO (Twitter data global, incl. Americas)	Mixed-methods (crowdsourcing + ML)	~13.7 million tweets, subset 26,728 labeled	Twitter users worldwide during Zika outbreak	Zika misinformation (rumors on vaccines, GMOs, insecticides, immunity, etc.)	Machine Learning, Crowdsourcing, Topic Modeling (LDA), Social Media Analytics	Pipeline to track misinformation on Zika rumors; crowdsourced labeling; analysis of rumor spread vs clarification	Rumor detection accuracy, temporal analysis	Identified 6 major rumor categories, highly bursty spread, correlation between rumor & clarifications	Automated rumor detection feasible; need expert + ML integration for timely PH response	Monitoring & Surveillance	Applications / Responsiveness
30	Guo Y, et al.	2024	USA	Region of the Americas (AMRO)	Observational study (data collection + ML pipeline evaluation)	304 YouTube videos	General public, online video consumers	COVID-19 misinformation, health literacy	Machine learning, NLP, YouTube Data API, Google Cloud Video Intelligence API	Automated pipeline to retrieve, classify, and recommend understandable and medically relevant YouTube videos; setting digital; no follow-up	Video understandability, medical information encoding, classification accuracy	Logistic regression achieved 83.61% accuracy; top features: understandability, medical information expert score, readability, similarity metrics	ML pipeline feasible for curating YouTube health videos; supports dissemination of understandable and medically relevant content; generalizable to other health conditions	Monitoring & Surveillance	Applications
31	He Y, et al.	2024	China	WPRO	Bibliometric and visualization analysis	1,294 articles analyzed	Academic publications in English and Chinese	COVID-19 misinformation on social media	Bibliometric tools, Python, R (bibliometrix, ggplot2), VOSviewer	Comparative bibliometric analysis of Chinese vs English studies; no follow-up	Article volume, citations, journal/institutional distribution, thematic clusters	Publications on COVID-19 misinformation increased nearly 2-fold during the pandemic; English papers dominated (1,131 vs 163 in Chinese); collaboration networks fragmented, especially in China	Highlighted the need for interdisciplinary methods and stronger collaboration networks; AI/ML (NLP, big data mining) seen as future hot spots	Monitoring & Surveillance	Applications
32	Hussna AU, et al.	2024	Bangladesh, Saudi Arabia, Norway, USA	SEARO, EMRO, EURO, AMRO	Systematic literature review	87 studies analyzed (from 600 records)	Social media users (Twitter/X)	COVID-19 misinformation	Machine learning, Deep learning, Graph modeling, NLP	Review of detection techniques and community analysis on Twitter/X	Identification of main ML/DL methods for fake news detection; analysis of disseminators’ behavior	80% of detection studies use deep learning; 60% of disseminator studies use graph/community analysis; major issues: overfitting, vanishing gradients, lack of robust datasets	Large, high-quality training datasets are urgently needed; explainable AI and scalable models should be prioritized to strengthen misinformation detection and counteract infodemics	Monitoring & Surveillance	Applications / Responsiveness
33	Ismail H, et al.	2023	United Arab Emirates (data from 43 countries globally)	EMRO / Multiple-Global	Machine learning framework with spatiotemporal analysis	~12,000 tweets (3,800 annotated, 4,000 labeled misinformation)	Social media users (Twitter chatter on vaccines)	COVID-19 vaccine misinformation	LightGBM (machine learning), NLP, aspect-based classification	Multi-step annotation + classification of misinformation tweets; spatiotemporal correlation with vaccination data (Dec 2020–Jul 2021)	Classification accuracy per aspect: 87.4% (Constituent), 92.7% (Adverse Effects), 80.1% (Agenda), 82.5% (Efficacy/Trials). AUC ~90%. Negative correlation with vaccination rates in 37% of countries.	Reliable detection of misinformation aspects; identified spatiotemporal progression linked with real-world vaccine events; Twitter misinformation associated with reduced vaccination uptake.	Provides stakeholders actionable insights; calls for broader multilingual datasets; highlights policy relevance in countering misinformation with targeted strategies.	Monitoring & Surveillance	Applications / Responsiveness
34	Lanyi K, et al.	2022	United Kingdom	EURO	Brief research report / case study using NLP and qualitative analysis	91,473 tweets collected; 913 tweets (12 clusters) qualitatively analyzed	Twitter users in London, UK	COVID-19 vaccine hesitancy	NLP (Wordnerds AI platform), sentiment analysis, topic clustering	Geo-located tweets from London (Nov 2020–Aug 2021); clustered by sentiment/topic; manual coding to hesitancy themes	Identification of barriers to vaccination (safety, mistrust, access, complacency, perceived ineffectiveness, under-representation)	Safety concerns (29%), mistrust (23%), access issues, efficacy doubts, complacency; 83 tweets tagged as misinformation	Demonstrated potential of AI-driven NLP tools to extract public perceptions rapidly; highlights need for mixed-methods and careful bias management; can inform targeted vaccine uptake strategies	Health Communication / Monitoring & Surveillance	Applications / Responsiveness
35	Liu J, et al.	2022	USA	AMRO	Experimental study (ML-based system development)	~411,000 tweets (annotated subset manually validated by 15 annotators + 4 researchers)	Social media users (Twitter)	COVID-19 misinformation	SmartEye ML system (hybrid feature selection using TF-IDF, IG, Gain Ratio, Chi-squared + SVM)	Tweets collected Feb–May 2020; annotation + validation; compared SmartEye with baseline classifiers	Accuracy, Precision, Recall, F1	SmartEye outperformed baselines (Accuracy 0.825, Precision 0.871, Recall 0.863, F1 0.859) vs NB/LR	SmartEye is effective in detecting COVID-19 misinformation; future work: expand dataset, compare with deep learning, improve generalizability	Monitoring & Surveillance	Applications
36	Lokhande S, et al.	2024	India	SEARO	Conceptual framework + experimental models (deep learning)	No primary sample; review of datasets and algorithms; experiments on benchmark data	Social media users (general, with focus on misinformation and mental health indicators)	COVID-19 misinformation, vaccine hesitancy, depression detection	Deep learning (BERT, TF-IDF, Random Forest, Gradient Boosting, k-NN, Decision Tree, SVM), multimodal ML	Proposed framework for detecting misinformation and depression from social media content; experiments on textual, visual, multimodal data	Accuracy, Precision, Recall, F1-score	Gradient Boosting achieved highest accuracy (94%) and strong precision/recall; Random Forest also robust (92–93%); BERT effective for context-based depression detection	Demonstrates feasibility of multimodal deep learning to combat misinformation and detect depression; highlights ethical and practical challenges; calls for interdisciplinary strategies	AI/ML Model Development / Monitoring & Surveillance	Applications / Ethical Concerns
37	Lu J, et al.	2024	China	WPRO	Algorithm development / Model validation study	3709 social media posts + 58,095 news + 321,656 tweets	General public (social media users)	COVID-19 misinformation	Environmental Uncertainty Perception (EUP) framework; Machine learning; NLP	Development of framework integrating uncertainty in 4 environments (physical, macro-media, micro-communicative, message framing); evaluation on Twitter and news datasets, Jan–Jul 2020	Accuracy, Macro-F1, detection and spread prediction performance	EUP framework alone achieved strong performance (accuracy 0.753–0.71), improved baseline models (BiLSTM, BERT) by 1.9–2.4%; improvements in unbalanced datasets (macro-F1 +21.5%)	Incorporating uncertainty features enhances misinformation detection and spread prediction; useful for real-time crisis communication and public health governance	Monitoring & Surveillance	Applications
38	Papanikou V, et al.	2025	Greece (global scope)	EURO, Multiple	Survey / Systematic Review of IT approaches	190 studies + 24 datasets reviewed	Researchers, policymakers, IT experts	Health misinformation, fake news, COVID-19	Manual & automatic fact-checking; ML/DL models; knowledge graphs; datasets (CORD-19, COVID-Fact, SciFACT, HealthVer, PubHealth)	Review of computational fact-checking and fake news detection methods	Identification of fact-checking tools, detection methods, mitigation strategies	Automatic approaches (ML, DL, KG-based) outperform manual but need domain-specific data; fact-checking alone insufficient	Need integration of IT-driven tools, robust datasets, cross-disciplinary approaches to combat health misinformation	Monitoring, Fact-checking, Digital Health	Applications; Responsiveness; Policies
39	Patel M, et al.	2023	India; Saudi Arabia	SEARO; EMRO	Narrative review / Opinion paper	No primary sample	Global population (general, clinicians, policymakers)	Monkeypox (emerging outbreak)	AI (machine learning, deep learning, NLP, protein modeling, drug/vaccine discovery, robotics, chatbots)	Conceptual applications of AI for outbreak prediction, diagnosis, monitoring, treatment, vaccine development, and misinformation control	Potential roles of AI in prevention, early detection, clinical care, drug/vaccine discovery, reducing burden on HCWs	AI may detect outbreaks early, classify skin lesion images, support diagnostics, accelerate drug/vaccine discovery, manage misinformation; challenges include ethics, bias, data scarcity	Strongly advocates integration of AI in Monkeypox preparedness/response; emphasizes ethical, legal, and collaborative frameworks for implementation	Monitoring & Surveillance / Health Communication	Applications; Policies and Strategic Frameworks; Ethical Concerns
40	Pobiruchin M, et al.	2020	Germany (European focus)	EURO	Infoveillance study	21,755,802 tweets from 4,809,842 accounts	Twitter users in Europe during early COVID-19 pandemic	COVID-19 infodemic, misinformation, public communication	Twitter Streaming API, hashtag tracking, link categorization	Tweets collected (Feb–Apr 2020) with 16 COVID-19 hashtags; analysis of temporal/geographic patterns and shared resources	Tweet volume trends, geographic distribution, source categories of links	34.16% tweets shared external resources; majority linked to social media or news; limited links to government or scientific sources (WHO rank 27, Nature rank 116)	Naming of COVID-19 by WHO was pivotal in shaping online discourse; need to improve visibility of trustworthy scientific/health content and detect misinformation early	Monitoring & Surveillance	Applications
41	Purnat T, et al.	2021	Switzerland (WHO HQ, multicountry inputs)	Multiple / Global	Methodological study (development & validation of taxonomy)	~1.02 billion social media posts analyzed (3% sample of global English/French posts)	General population using online platforms (Twitter, Reddit, blogs, news comments, etc.)	COVID-19 infodemic, misinformation, pandemic communication	Social listening, taxonomy-based classification, AI-supported monitoring	Weekly social listening analysis, WHO EPI-WIN platform, global + regional/national pilots	Detection of infodemic signals, identification of information voids	Developed and validated taxonomy; identified recurring misinformation and gaps; provided actionable weekly reports	Taxonomy enables WHO and partners to detect information voids and rapidly inform risk communication; scalable to future epidemics	Monitoring & surveillance	Responsiveness / Policies
42	Rees EE, et al.	2019	Canada	AMRO	Overview / Narrative review	No data	General population (focus on climate-related infectious disease risk)	Infectious disease outbreaks associated with climate change	Event-based surveillance (EBS), machine learning, NLP, risk modelling	Analysis of climate-driven risks, use of open-source internet data, EBS systems (ProMED, GPHIN, MedISys, HealthMap) and modelling approaches	Early detection capacity, predictive modelling	EBS + AI methods improve timeliness of outbreak detection; risk modelling integrates mobility and climate data	Adoption of AI-enhanced surveillance systems recommended; need for better data sharing and ethical governance	Monitoring and Surveillance	Responsiveness
43	Röchert D, et al.	2021	Germany, UK	EURO	Quantitative study using deep learning + social network analysis	Videos: 10,724; Comments: 2,585,367	YouTube users (global, English and German language content)	COVID-19 misinformation on YouTube	BERT (deep learning), NLP, network analysis	Data collected Jan–Mar 2020; stratified annotation sample; classification of misinformation vs. non-misinformation; network analysis of comments/videos	Proportion of misinformation; informational homogeneity indices; error analysis	3.5% of videos and 26.37% of comments contained misinformation; misinformation nodes were integrated in heterogeneous discussion networks; error rate ~7–8%	Misinformation not concentrated in closed clusters but embedded in heterogeneous networks; future research should include metadata (visual/audio) and broader languages	Monitoring & Surveillance	Responsiveness / Ethical Concerns
44	Rodrigues F, et al.	2024	Multicountry (India, UK, Qatar, USA)	Multiple/Global	Narrative review / policy analysis	No data	General public, social media users	COVID-19 infodemic, health misinformation	AI chatbots, deep learning, SMP algorithms	Review of theories, SMP algorithms, AI-driven misinformation and mitigation frameworks	Theoretical insights into misinformation spread and solutions	Social media algorithms and AI tools accelerate spread of misinformation; polarization and echo chambers exacerbate distrust	Stronger regulations, AI-based detection, promotion of media literacy, collaboration between SMPs, policymakers, and public health authorities	Health Communication / Monitoring	Ethical concerns / Policies and Strategic frameworks
45	Temiz O, et al.	2023	Turkey	EURO	Methodological study / Framework development	COVID-19 Twitter datasets (CoAID, COVID-19 Rumors Dataset)	Social media posts (user-generated claims)	COVID-19 misinformation	Zero-shot NLP fact-checking, claim extraction, evidence retrieval	Development of fact-extraction & verification pipeline	Performance metrics vs supervised models	Zero-shot approach performed comparably or better, scalable to new topics	Proposed zero-shot framework for near real-time misinformation detection	Monitoring / Surveillance	Applications; Responsiveness
46	Thomas MJ, et al.	2021	India (review with global scope)	SEARO, Multiple/Global	Narrative Review	N/A	General public, patients, HCWs	COVID-19 pandemic	Mobile apps, AI, drones, robots, social media, TV	Review of technologies applied globally	Identification of digital tools’ benefits	Mobile apps, drones, AI, social media enabled tracing, disinfection, awareness	Digital tech facilitates pandemic response but needs regulation, privacy safeguards	Monitoring, Communication, Healthcare delivery	Applications; Responsiveness; Policies
47	Tsao SF, et al.	2021	Canada (scoping review of global studies)	AMRO, Multiple/Global	Scoping Review	81 studies	Global populations studied via social media	COVID-19 communication, infodemic, mental health	Social media (Twitter, Weibo, YouTube, etc.)	Review of empirical studies (Nov 2019–Nov 2020)	Five themes: infodemics, public attitudes, mental health, detection/prediction, government response, quality of info	Social media vital for dissemination, also source of misinformation	Call for ML integration, real-time surveillance, more empirical studies	Health Communication, Monitoring	Applications; Responsiveness; Ethical concerns
48	Wang J, et al.	2025	China	WPRO	AI model development + user study	N/A (model + 100 users in study)	General social media users	Misinformation in mobile social networks	BERT-LSTM hybrid model	Experimental evaluation + user study	Accuracy, recall, F1; digital literacy	Accuracy 93.5%, improved user detection and confidence	BERT-LSTM effective both technically and educationally	Monitoring, Digital Literacy	Applications; Policies
49	Wang Z, et al.	2021	USA	AMRO	AI model development	>30,000 Instagram posts (2016–2019)	Social media users (young mothers, underserved)	Vaccine misinformation, antivax content	Multimodal deep learning (text+image+hashtags)	Detection of antivax posts on Instagram	Testing accuracy >97%	Multimodal model > prior models in detection	Critical for combating antivax posts on visual platforms	Monitoring, Vaccine Communication	Applications
50	White B, et al.	2023	WHO (Global)	Multiple	Implementation case study	>86M posts (2020–2022)	Public health managers, WHO staff	COVID-19 infodemic, vaccine narratives	WHO EARS AI-based social listening	Iterative platform development with end-user feedback	User needs, narrative tracking, vaccine discourse	Platform evolved with added languages, taxonomy, dashboards	EARS scalable, adaptable AI system to support infodemic management	Monitoring / Social Listening	Applications; Responsiveness; Policies
51	Yan Q, et al.	2022	China	WPRO	Predictive modeling study	1,076,174 Weibo posts (Jan–Mar 2020)	Social media users in Hubei Province during lockdown	Severe/critical COVID-19 cases	Social media (Weibo) + ML (Hidden Markov Model)	Infodemic-based prediction model tested on lockdown data	Prediction accuracy, robustness	Model accurately forecasted severe/critical cases, improving preparedness	Social media data valuable for epidemic forecasting; can guide resource allocation	Monitoring, Prediction	Applications; Responsiveness
52	Zhang Y, et al.	2024	USA	AMRO	AI framework development	Real-world COVID-19 misinformation dataset (size N/A)	Social media misinformation posts	Public health misinformation, conspiracy theories, sarcasm	TriIntel framework (DNN + LLM + Human Intelligence)	Evaluated under few-shot & uncertainty-aware design	Accuracy, robustness vs baselines	TriIntel outperformed DNN, LLM, HI individually and other baselines	Tripartite AI-human collaboration best for complex misinformation	Monitoring, AI methods	Applications; Ethical conc
53	Di Sotto S, et al.	2022	Italy	EURO	Overview / Data science approach	No empirical sample (secondary datasets)	Social media users, general public	Health misinformation online, COVID-19 and other diseases	Machine learning (SVM, CNN, BiLSTM), NLP, graph-based models	Overview and methodological synthesis of datasets and algorithms for misinformation detection	Accuracy and performance of ML algorithms for misinformation classification	Identified promising ML features (linguistic, sentiment, user-based); highlighted challenges with scalability and dataset specificity	AI and ML models are effective in detecting health misinformation, but require domain-specific data and careful validation	AI/ML Model Development	Applications
54	Sharifpoor E, et al.	2025	Iran	EMRO	Machine learning / deep learning comparative study	~11.9 million tweets (dataset, with subsampling for training/testing)	Twitter/X users (English-language tweets on COVID-19)	COVID-19 misinformation, trustworthy vs false health content	ML/DL models (DT, RF, SVM, GRU, LSTM, TextConvoNet, stacking ensemble)	Tweets collected 2020–2022 via Twitter API and public datasets (e.g., Lopez & Gallemore 2021). No patient follow-up.	Performance metrics (accuracy, precision, recall, F1, ROC-AUC)	TextConvoNet achieved highest accuracy (90.28%), F1=0.90, AUC=0.901, outperforming other models. Trustworthy info: accuracy 85%, precision 93%, recall 86%.	TextConvoNet showed superior performance in detecting trustworthy vs. misinformation content. Highlights the importance of addressing class imbalance (cosine similarity clustering) and improving NLP for real-world application.	AI/ML model development	Applications / Responsiveness
55	Antoliš K	2024	Croatia	EURO	Exploratory cross-sectional survey	278 students (63.3% men, mean age 29.3, SD 6.4)	University students of criminology and public security (71.9% undergrad, 28.1% graduate; 74.8% also employed in police services)	Disinformation, misinformation, hybrid threats (COVID-19, politics, marketing, social media)	Surveys on attitudes, beliefs, online behaviour; statistical analysis (SPSS v25)	Conducted March–April 2023 at Univ. of Applied Sciences in Criminal Investigation and Public Security, Zagreb; part of Erasmus+ HYBRIDC project; ethics approval obtained	Perceptions of disinformation impact, attitudes, behaviours, frequency of verification	Participants perceive disinformation as highly influential on political attitudes (M=4.26), social events (M=4.15). 66.9% believe well-informed on disinfo risks; only 42.4% frequently verify content. Regression: security protection (β=0.696) best predictor of verification behaviours.	Education and critical thinking improve resilience to disinformation. Male students verify more often than female. Disinformation perceived most frequent on social media (70.8%), COVID-19 (67.4%). Education and media literacy essential to reduce manipulation.	Education / Training	Equity & Accessibility / Policies
56	Brown D, et al.	2022	USA	AMRO	Educational intervention (summer research program, 10 weeks)	9 undergraduate students (out of 21 applicants)	Undergraduate students from diverse majors (STEM, social sciences, linguistics, political science, ROTC cadets)	COVID-19 misinformation on Twitter (bots, propaganda, preprints)	Python, NLP, ML (scikit-learn, BERT), Twitter API dataset, data visualization	Fully online summer program (2021); three research teams (bot detection, computational propaganda, science misinformation); milestones: coding, NLP, visualization, presentation	Pre/post surveys, weekly reflections, research outputs, final presentations	Significant improvement in computing skills (Pre mean 1.89 → Post mean 4.16); students gained confidence in coding, analysis, and presenting; all teams produced original analyses on misinformation datasets	Program demonstrated feasibility of engaging diverse students in computational misinformation research; mentorship and team roles critical; limited scalability due to intense supervision needs; recommended for future STEM and public health workforce training	Education / Training	Equity & Accessibility / Applications
57	Cheng Y	2025	USA	AMRO	Cross-sectional survey with structural equation modeling (SEM)	612 chatbot users	Adults using health-related chatbots	Vaccine misinformation (COVID-19 and general vaccination)	Chatbots, AI-driven communication tools	Online survey, SEM analysis of motivations, communicative actions, anti-misinformation behavior	Motivational predictors of communicative behaviors and anti-misinformation engagement	Gratification and situational motivations significantly increased information seeking and forwarding; these actions enhanced anti-misinformation behavior	Chatbots can be effective for combating misinformation if designed to integrate motivational drivers; implications for improving chatbot design	Education / Training	Responsiveness
58	Liu T, et al.	2021	United States; China	AMRO; WPRO	Narrative Review	No data	General population, patients with NCDs and COVID-19	COVID-19, cancer, Alzheimer’s, CVDs, health literacy	AI (machine learning, NLP, chatbots, content filtering, AI-assisted translation/simplification, AI-augmented learning)	Review of AI-based approaches to improve eHealth literacy and combat infodemic; no empirical intervention	Identification of key AI methods for misinformation filtering, literacy support, and education	AI can enhance eHealth literacy, support decision-making, and reduce misinformation spread	Recommends AI-augmented lifelong learning, NLP for translation and simplification, and AI content filtering; stresses ethical governance and reducing disparities	Education/Training	Ethical concerns; Equity and Accessibility; Policies and Strategic frameworks
59	Olusanya OA, et al.	2021	United States	AMRO	Perspective / Conceptual framework	No primary sample (conceptual app design)	Young adults (18–26 years), sexually active, at risk for HPV	HPV infection, HPV-associated cancers, STI prevention	AI techniques (knowledge representation, semantic web, NLP), Personal Health Library (PHL)	Proposal of a PHL-based app to integrate clinical, biomedical, and SDoH data for personalized digital health interventions	Potential improvement of HPV vaccination rates, safe sexual practices, screening uptake	PHL app could enhance knowledge acquisition, reduce vaccine hesitancy, address SDoH barriers, and empower precision health promotion	Precision health promotion, HPV vaccination, cancer prevention	Education/Training	Equity and Accessibility; Applications
60	Albrecht et al.	2022	USA, UK (multinational team, project run mainly in USA)	AMRO / EURO (multiregional)	Case study / descriptive report	~200,000 followers; monthly reach >4 million unique views (Sept 2021)	General public (primarily women aged 35–54 on Facebook/Instagram; Spanish-speaking audiences via Querida Pandemia)	COVID-19 infodemic (misinformation, science/media literacy)	Social media platforms (Facebook, Instagram, Twitter, website, newsletter, live Q&A); plain-language posts; graphic design; Spanish-language version	Volunteer team of scientists posting 8–16 posts/week since March 2020; interactive Q&A sessions; content adapted to each platform; translations into Spanish; ASL interpretation for accessibility	Reach, engagement, user comments, spread of evidence-based posts	200,000+ followers; 4M monthly views; 90% of FB/Instagram audience = women; 3 main reader questions: risk assessment, science/media literacy, resilience/coping	“Dear Pandemic” increased trust in science communication, countered misinformation by using same channels as disinformation, fostered scientific literacy, modeled harm reduction approach; highlighted challenges (sustainability, reaching diverse audiences). Recommends embedding such models in future infodemic responses.	Health Communication	Applications / Responsiveness
61	Bin Naeem S, et al.	2021	Pakistan, China	EMRO, WPRO	Narrative review	No data	General population using social media during COVID-19	COVID-19 infodemic, misinformation, low digital health literacy	Social media platforms (Facebook, Twitter, YouTube); machine learning fact-checking tools; guidelines and checklists (e.g., IFLA, CRAAP, UNESCO MIL, WHO mythbusters)	Review of published evidence (2017–2021); synthesis of mitigation strategies; global perspective	Prevalence and impacts of COVID-19 misinformation; role of digital health literacy; effectiveness of interventions	High prevalence of misinformation (up to 50% of posts unreliable); bots responsible for ~42% of circulation; low health literacy linked to greater vulnerability. ML-based detection tools promising but not sufficient alone.	A synergistic, multi-pronged approach is needed: combining AI/ML, health literacy education, fact-checking, and governmental policies. Improving population digital health literacy is essential for preparedness.	Health Communication / Health Literacy	Ethical Concerns / Equity & Accessibility / Policies
62	Burke-Garcia A, et al.	2024	USA	AMRO	Conceptual / Perspective article	No data	General public exposed to digital misinformation	Health misinformation, trust, digital communication	Artificial Intelligence (AI), Large Language Models (LLMs), Health Communication AI	Proposal of “Health Communication AI” as a scalable opinion leader model; digital setting; no empirical follow-up	Conceptual framework for blending AI with influencer/opinion leadership principles	Identifies potential of empathetic AI to serve as trusted opinion leaders in health communication	Recommend co-design with public health experts, ethical safeguards, unbiased training, and evaluation before implementation	Health Communication	Policies and Strategic Frameworks
63	ElSherief M, et al.	2024	USA	AMRO	Observational infodemiology study	19,953,599 posts	Social media users (Twitter/X)	Opioid Use Disorder (OUD) treatment misinformation	NLP, clustering, document embedding (InferSent)	Analysis of myths/misinformation regarding MOUD online	Identification of clusters of misinformation	Found 303 posts with new myths (e.g., MOUD substitutes one addiction with another)	Recommend automated monitoring and targeted communication to dispel myths	Health Communication	Applications
64	Fabrizzio GC, et al.	2023	Brazil	AMRO	Development study	Not specified (pilot deployment on Facebook)	Social media users (local network)	COVID-19 misinformation, health education	Virtual assistant (AI, NLP)	Assistant integrated into Facebook; contents based on MoH guidelines	Effectiveness in health communication	Virtual assistant improved access to reliable info and patient-centered education	Recommends adoption of AI assistants for health co-production and education	Health Communication	Equity & Accessibility
65	Garett R, et al.	2021	USA	AMRO	Observational / perspective study	Not specified	General public exposed to online vaccine content	COVID-19, vaccine hesitancy, online misinformation	Artificial intelligence (AI) tools, fact-checking systems, social media moderation policies	Analysis of vaccine misinformation online; discussion of potential AI-based and policy responses	Overview of impacts of online misinformation on vaccine uptake	Misinformation contributes to hesitancy and undermines vaccination campaigns	Recommend AI-based monitoring systems, stricter platform moderation, and collaboration between policymakers and health professionals	Health Communication	Policies & Strategic Frameworks
66	Malecki KMC, et al.	2021	USA	AMRO	Viewpoint / Conceptual framework	No data	General population; clinicians; infectious disease specialists	COVID-19 risk perception, misinformation	Not specific (conceptual use of social media, risk communication frameworks)	Application of hazard + outrage model to COVID-19 communication; analysis of public perceptions and clinician roles	Framework for hazard vs outrage, application to social media context	Identifies hazard and outrage as key drivers of risk perception; shows mismatch between scientific facts and public reactions	Recommends clinicians adopt crisis communication strategies (transparency, empathy, trust-building) and leverage social media responsibly to counter misinformation	Health Communication	Policies and Strategic Frameworks / Ethical Concerns
67	Sallam M, et al.	2023	Jordan, Lebanon, Indonesia	EMRO / SEARO	Descriptive study	Not applicable (ChatGPT responses evaluated qualitatively)	Not applicable (AI-generated content)	COVID-19, vaccine hesitancy, misinformation	ChatGPT (AI-based language model)	Qualitative evaluation of ChatGPT responses regarding SARS-CoV-2 origins, vaccine conspiracies, and compulsory vaccination	Correctness, clarity, conciseness, and bias of ChatGPT responses	ChatGPT dismissed conspiracies, provided neutral views on compulsory vaccination, showed potential as information source	ChatGPT could help counter misinformation but cannot replace official health sources; ethical and reliability concerns remain	Health Communication	Ethical concerns / Applications
68	Sathianathan S, et al.	2025	Malaysia	SEARO	Qualitative study (semistructured interviews)	22 participants	Malaysian general public (social media users)	Health misinformation (COVID-19, vaccines, traditional cures)	Social media (WhatsApp, Facebook, Instagram, TikTok, X)	Interviews guided by TMIM framework; thematic analysis (ATLAS.ti)	Emotional responses, identification strategies, response behaviors	Participants identified misinformation via illogical/exaggerated claims, lack of credible sources; responses ranged from ignoring to correcting/reporting	Public vulnerable to misinformation; trust in credible sources and digital literacy key; need multi-stakeholder strategies	Health Communication, Public Perception	Applications; Ethical concerns; Equity
69	Singhal A, et al.	2023	USA, Canada, WHO (Global)	AMRO; Multiple/Global	Discourse analysis; topic modeling; association rule mining; causality inference	104,347 tweets (2020–2022)	Public health agencies (CDC, IHS, PHAC, GCIndigenous), pharmaceutical companies (Pfizer, J&J, Eli Lilly, Merck, AbbVie), WHO	COVID-19 (main), health communication, misinformation, community health	Twitter; NLP (topic modeling, association rule mining, causality analysis)	Analysis of official organizational Twitter accounts; no follow-up (cross-sectional digital data)	Identification of textual patterns shaping engagement on Twitter	Association rules more impactful than hashtags/mentions in predicting tweet popularity; COVID-19 dominant topic; pharma also discussed shortages/innovation	Organizations should leverage association rules and textual patterns to increase engagement; WHO sets benchmark practices; attention needed to bots/ethics	Health Communication	Applications; Responsiveness; Ethical concerns; Equity & Accessibility; Policies/Strategic frameworks
70	Tasnim S, et al.	2020	USA, Bangladesh (examples worldwide)	AMRO, SEARO, Multiple	Perspective / Commentary	N/A	General population exposed to misinformation	COVID-19 misinformation, rumors, hoaxes	Social media platforms	Observational analysis, no intervention/follow-up	Description of misinformation impacts	Rumors and misinformation fueled panic, hazardous behaviors, overdoses, suicides, stigma	Strengthen partnerships, regulatory measures, telemedicine, AI/NLP for rumor detection	Health Communication	Ethical concerns; Policies
71	Tsao SF, et al.	2024	Canada	AMRO	Conceptual / Theoretical Framework	N/A	Public health researchers, social media users	Infodemics, misinformation, public health behavior	ML, NLP (topic modeling, sentiment, stance detection)	Proposal of “Social Media Listening for Public Health Behavior” framework	Theoretical model for infodemic social listening	Framework integrates existing theories + ML/NLP for infodemic response	Framework guides future preparedness, systematic social listening, integration with WHO-EARS	Health Communication, Policies	Policies; Ethical concerns; Responsiveness
72	Tuccori M, et al.	2020	Italy	EURO	Leading Article / Commentary	N/A	Patients, general population, social media users	COVID-19 drug misinformation, off-label use	Media (print, broadcast, web, social media)	Narrative analysis of drug infodemic	Impact of media claims on drug use	Misinformation led to misuse (HCQ, chloroquine, ACEIs/ARBs), poisonings, ADRs	Pharmacovigilance must adopt new communication, monitoring strategies during crises	Drug safety, Health Communication	Ethical concerns; Policies; Responsiveness
73	Ünlü A, et al.	2023	Finland	EURO	Mixed-method (computational + qualitative)	13,629 posts (2020–2023)	Finnish population, social media users	Political mistrust, COVID-19 risk communication	NLP (FinBERT, BERTopic)	Comparative computational vs qualitative analysis	Political mistrust themes, sentiment, topic distribution	Identified 43 mistrust topics, linked to compliance, information-seeking	Transparent communication essential; trust critical for compliance	Risk Communication	Applications; Ethical concerns; Equity
74	Valdez D, et al.	2023	USA/Latin America	AMRO	NLP cross-cultural study	247,140 English + 104,445 Spanish tweets	English & Spanish-speaking populations	Vaccine misinformation (COVID-19 and beyond)	NLP (LDA topic models)	Comparative cross-linguistic analysis	Topic modeling, coherence scores	Spanish misinformation tied to equity/distribution, antivax overlap	Tailored strategies needed across languages/cultures	Vaccine Communication	Applications; Equity; Policies
75	White BK, et al.	2023	WHO/PAHO (Global)	Multiple	Development & validation study	215M posts (Dec 2020–Feb 2022)	Public health analysts, infodemic managers	COVID-19 misinformation, vaccine discourse	EARS platform, ML categorization, taxonomy	Development + pilot validation	Precision/recall vs Boolean filters, demographics	ML-based categorization > Boolean queries, scalable insights	AI-driven taxonomy-based platform improves infodemic insights	Health Communication	Applications; Policies; Responsiveness
76	Xue H, et al.	2022	USA	AMRO	Observational study	12,553 FB posts; 122,362 comments	Social media users engaging with vaccine fact-checks	COVID-19 vaccine misinformation	Facebook posts, NLP sentiment analysis	Analysis Jan 2020–Mar 2022, fact-check posts/comments	Attitude, engagement, linguistic/emotional features	Fact-checking posts decreased over time, more analytical/confident, hospitals less engaging but more positive sentiment	Hospitals should enhance social media campaigns; third-party fact-checkers crucial	Vaccine Communication	Applications; Responsiveness; Ethical concerns
77	Wehrli S, et al.	2024	EU (multi-country)	EURO	Perspective / policy analysis	N/A	Public health institutions, EU researchers	Infodemic management, data access	Social media data, Digital Services Act	Analysis of 8 platforms (2024)	Data accessibility status under DSA	DSA improved researcher access, still evolving	DSA may transform infodemic research, but gaps remain	Policy & Governance, Health Communication	Policies; Equity
78	Zenone M, et al.	2023	USA, Mexico, Spain, Thailand	AMRO, EURO, SEARO	Content analysis	310 paid ads from 11 clinics	Alternative cancer treatment providers	Cancer misinformation, alternative medicine ads	Meta Ad Library (Facebook, Instagram, Messenger)	Ads collected Dec 2021	Advertising strategies, portrayal of efficacy	25.8% of ads claimed cure/prolonged life; frequent use of testimonials, holistic/natural appeals	Meta should introduce stricter human-led ad authorization; current ads exploit patients	Cancer misinformation, Advertising, Health Communication	Ethical concerns; Policies
79	Zang S, et al.	2023	China/Global	WPRO, Multiple	Scoping Review	178 studies (114 social media; 64 digital tech)	Global studies on vaccine uptake	COVID-19 vaccination, hesitancy, misinformation	Social media, mHealth, blockchain, AI, IoT	Review of applications of SM + digital tech in vaccination	Sentiment analysis, topic analysis, info quality, digital tools for distribution/certs	Social media drives attitudes (positive & negative); misinformation linked to hesitancy	Digital tools + SM critical but ethical issues (equity, digital divide) remain	Vaccination, Digital Health	Applications; Equity; Policies
80	Crowley T, et al.	2025	South Africa	AFRO	Scoping review of digital health interventions	34 included studies (sample sizes varied)	Adolescents with long-term health conditions (LTCs)	Adolescent health, chronic diseases, digital health support	Mobile health (mHealth), digital platforms, social media	Literature review of digital interventions in South Africa; thematic synthesis	Identified types of digital interventions, facilitators and barriers	Effective interventions improved self-management, adherence, and mental health support; barriers included access, digital literacy, and infrastructure	Digital interventions hold promise for adolescents with LTCs, but require contextual adaptation, equity considerations, and infrastructure support	Digital Engagement in PH	Equity & Accessibility
