# Supplementary material for: Artificial Intelligence and Digital Technologies Against Health Misinformation: A Scoping Review of Public Health Responses
Source: Healthcare (Basel). 2025 Oct 18;13(20):2623. doi: 10.3390/healthcare13202623 (PMC12564032; doi:10.3390/healthcare13202623)
Supplement: Supplementary file 1 [file healthcare-13-02623-s001.zip › File S1 List include studies.xlsx]

## Sheet: Included Studies
n. citation	Complete List of Included Studies
18	Abonizio HQ, Barbon APADC, Rodrigues R, Santos M, Martínez-Vizcaíno V, Mesas AE, Barbon Junior S. How people interact with a chatbot against disinformation and fake news in COVID-19 in Brazil: The CoronaAI case. Int J Med Inform. 2023 Sep;177:105134. doi: 10.1016/j.ijmedinf.2023.105134.
60	Albrecht SS, Aronowitz SV, Buttenheim AM, Coles S, Dowd JB, Hale L, Kumar A, Leininger L, Ritter AZ, Simanek AM, Whelan CB, Jones M. Lessons Learned From Dear Pandemic, a Social Media-Based Science Communication Project Targeting the COVID-19 Infodemic. Public Health Rep. 2022 May-Jun;137(3):449-456. doi: 10.1177/00333549221076544.
19	Algarni M, Ben Ismail MM. Applications of artificial intelligence for information diffusion prediction: regression-based key features models. Int J Adv Comput Sci Appl. 2023;14(10):1191-1201.
55	Antoliš K. Education against disinformation. Hybrid Threats Project (HYBRIDC). 22(1), 71-83, 2024; Zagreb: University of Applied Sciences in Criminal Investigation and Public Security. Doi: 10.7906/indecs.22.1.4.
61	Bin Naeem S, Kamel Boulos MN. COVID-19 Misinformation Online and Health Literacy: A Brief Overview. Int J Environ Res Public Health. 2021 Jul 30;18(15):8091. doi: 10.3390/ijerph18158091.
20	Boatman D, Starkey A, Acciavatti L, Jarrett Z, Allen A, Kennedy-Rea S. Using Social Listening for Digital Public Health Surveillance of Human Papillomavirus Vaccine Misinformation Online: Exploratory Study. JMIR Infodemiology. 2024 Mar 8;4:e54000. doi: 10.2196/54000.
56	Brown D, Al-Hossami E, Cheng Z, Shaikh S, Janies D, Uddin M. Multidisciplinary engagement of diverse students in computer science education through research focused on social media COVID-19 misinformation. In: Proceedings of the ASEE Annual Conference & Exposition; 2022 Jun; Minneapolis, MN. Washington (DC): American Society for Engineering Education; 2022. p. 1–17.
62	Burke-Garcia A, Soskin Hicks R. Scaling the Idea of Opinion Leadership to Address Health Misinformation: The Case for "Health Communication AI". J Health Commun. 2024 Jun 2;29(6):396-399. doi: 10.1080/10810730.2024.2357575.
21	Chen S, Zhou L, Song Y, Xu Q, Wang P, Wang K, et al. A novel machine learning framework for comparison of viral COVID-19–related Sina Weibo and Twitter posts: Workflow development and content analysis. J Med Internet Res. 2021 Feb 8;23(2):e24889. doi:10.2196/24889.
22	Chen YP, Chen YY, Yang KC, Lai F, Huang CH, Chen YN, Tu YC. The prevalence and impact of fake news on COVID-19 vaccination in Taiwan: retrospective study of digital media. J Med Internet Res. 2022 Sep 15;24(9):e37367. doi:10.2196/37367.
57	Yang C. Navigating vaccine misinformation: a study on users’ motivations, active communicative action and anti-misinformation behavior via chatbots. Online Inf Rev. 2025 May 13;49(3):643-63. doi:10.1108/OIR-07-2024-0425.
80	Crowley T, Tokwe L, Weyers L, Francis R, Petinger C. Digital Health Interventions for Adolescents with Long-Term Health Conditions in South Africa: A Scoping Review. Int J Environ Res Public Health. 2024 Dec 24;22(1):2. doi: 10.3390/ijerph22010002.
53	Di Sotto S, Viviani M. Health Misinformation Detection in the Social Web: An Overview and a Data Science Approach. Int J Environ Res Public Health. 2022 Feb 15;19(4):2173. doi: 10.3390/ijerph19042173.
23	Du J, Preston S, Sun H, Shegog R, Cunningham R, Boom J, et al. Using machine learning–based approaches for the detection and classification of human papillomavirus vaccine misinformation: infodemiology study of Reddit discussions. J Med Internet Res. 2021;23(8):e26478. doi:10.2196/26478.
24	Edinger A, Valdez D, Walsh-Buhi E, Trueblood JS, Lorenzo-Luaces L, Rutter LA, et al. Misinformation and public health messaging in the early stages of the mpox outbreak: mapping the Twitter narrative with deep learning. J Med Internet Res. 2023;25:e43841. doi:10.2196/43841.
63	ElSherief M, Sumner S, Krishnasamy V, Jones C, Law R, Kacha-Ochana A, et al. Identification of myths and misinformation about treatment for opioid use disorder on social media: infodemiology study. JMIR Form Res. 2024;8:e44726. doi:10.2196/44726
64	Fabrizzio GC, Oliveira LM, Costa DG, Erdmann AL, Santos SLG. Virtual assistant: a tool for health co-production in coping with COVID-19. Texto Contexto Enferm. 2023;32:e20220136. doi:10.1590/1980-265X-TCE-2022-0136en.
25	Fernandez-Luque L, Imran M. Humanitarian health computing using artificial intelligence and social media: a narrative literature review. Int J Med Inform. 2018;114:136–42. doi:10.1016/j.ijmedinf.2018.01.002.
26	Gao S, Wang Y. Can user characteristics predict norm adherence on social media? Exploring user-centric misinformation interventions. Proceedings of the International ISCRAM Conference. 2024;21. doi:10.59297/jg3js875.
65	Garett R, Young SD. Online misinformation and vaccine hesitancy. Transl Behav Med. 2021;11(12):2194–9. doi:10.1093/tbm/ibab128.
28	Gentili A, Villani L, Osti T, Corona VF, Gris AV, Zaino A, Bonacquisti M, De Maio L, Solimene V, Gualano MR, Favaretti C, Ricciardi W, Cascini F. Strategies and bottlenecks to tackle infodemic in public health: a scoping review. Front Public Health. 2024 Aug 14;12:1438981. doi: 10.3389/fpubh.2024.1438981.
29	Ghenai A, Mejova Y. Catching Zika fever: Application of crowdsourcing and machine learning for tracking health misinformation on Twitter. In: 2017 IEEE International Conference on Healthcare Informatics (ICHI). IEEE; 2017. p. 518–22. doi:10.1109/ICHI.2017.58.
30	Guo Y, Liu X, Susarla A, Padman R. YouTube Videos for Public Health Literacy? A Machine Learning Pipeline to Curate Covid-19 Videos. Stud Health Technol Inform. 2024 Jan 25;310:760-764. doi: 10.3233/SHTI231067.
31	He Y, Liang J, Fu W, Liu Y, Yang F, Ding S, Lei J. Mapping knowledge landscapes and emerging trends for the spread of health-related misinformation during the COVID-19 on Chinese and English social media: a comparative bibliometric and visualization analysis. J Multidiscip Healthc. 2024;17:6043–57. doi:10.2147/JMDH.S501067
32	Hussna AU, Alam MGR, Islam R, Alkhamees BF, Hassan MM, Uddin MZ. Dissecting the infodemic: An in-depth analysis of COVID-19 misinformation detection on X (formerly Twitter) utilizing machine learning and deep learning techniques. Heliyon. 2024;10:e37760. doi:10.1016/j.heliyon.2024.e37760
33	Ismail H, Hussein N, Elabyad R, Abdelhalim S, Elhadef M. Aspect-based classification of vaccine misinformation: a spatiotemporal analysis using Twitter chatter. BMC Public Health. 2023;23:1193. doi:10.1186/s12889-023-16067-y
34	Lanyi K, Green R, Craig D, Marshall C. COVID-19 vaccine hesitancy: analysing Twitter to identify barriers to vaccination in a low uptake region of the UK. Front Digit Health. 2022;3:804855. doi:10.3389/fdgth.2021.804855
35	Liu J, Gong R, Zhou W. SmartEye: Detecting COVID-19 misinformation on Twitter for mitigating public health risk. In: 2023 IEEE International Conference on Big Data and Smart Computing (BigComp). IEEE; 2023. p. 330–7. doi:10.1109/BigComp57234.2023.00071
58	Liu T, Xiao X. A framework of AI-based approaches to improving eHealth literacy and combating infodemic. Front Public Health. 2021;9:755808. doi: 10.3389/fpubh.2021.755808
36	Lokhande S, Pandey DS. Harnessing deep learning to combat misinformation and detect depression on social media: challenges and interventions. Nanotechnol Percept. 2024;20(S7):1141–50.
37	Lu J, Zhang H, Xiao Y, Wang Y. An environmental uncertainty perception framework for misinformation detection and spread prediction in the COVID-19 pandemic: Artificial intelligence approach. JMIR AI. 2024;3:e47240. doi:10.2196/47240.
66	Malecki KMC, Keating JA, Safdar N. Crisis communication and public perception of COVID-19 risk in the era of social media. Clin Infect Dis. 2021;72(4):699–704. doi:10.1093/cid/ciaa758.
59	Olusanya OA, Ammar N, Davis RL, Bednarczyk RA, Shaban-Nejad A. A digital personal health library for enabling precision health promotion to prevent human papilloma virus-associated cancers. Front Digit Health. 2021;3:683161. doi:10.3389/fdgth.2021.683161
38	Papanikou V, Papadakos P, Karamanidou T, Stavropoulos TG, Pitoura E, Tsaparas P. Health misinformation in social networks: a survey of information technology approaches. Future Internet. 2025;17(3):129. doi:10.3390/fi17030129
39	Patel M, Surti M, Adnan M. Artificial intelligence (AI) in Monkeypox infection prevention. J Biomol Struct Dyn. 2023 Oct-Nov;41(17):8629-8633. doi: 10.1080/07391102.2022.2134214.
40	Pobiruchin M, Zowalla R, Wiesner M. Temporal and location variations, and link categories for the dissemination of COVID-19–related information on Twitter during the SARS-CoV-2 outbreak in Europe: infoveillance study. J Med Internet Res. 2020;22(8):e19629. doi:10.2196/19629.
41	Purnat TD, Vacca P, Czerniak C, Ball S, Burzo S, Zecchin T, et al. Infodemic signal detection during the COVID-19 pandemic: development of a methodology for identifying potential information voids in online conversations. JMIR Infodemiology. 2021;1(1):e30971. doi:10.2196/30971.
42	Rees EE, Ng V, Gachon P, Mawudeku A, McKenney D, Pedlar J, Yemshanov D, Parmely J, Knox J. Risk assessment strategies for early detection and prediction of infectious disease outbreaks associated with climate change. Can Commun Dis Rep. 2019 May 2;45(5):119-126. doi: 10.14745/ccdr.v45i05a02.
43	Röchert D, Shahi GK, Neubaum G, Ross B, Stieglitz S. The networked context of COVID-19 misinformation: informational homogeneity on YouTube at the beginning of the pandemic. Online Soc Netw Media. 2021;26:100164. doi:10.1016/j.osnem.2021.100164
44	Rodrigues F, Newell R, Babu GR, Chatterjee T, Sandhu NK, Gupta L. The social media infodemic of health-related misinformation and technical solutions. Health Policy Technol. 2024;13(1):100846. doi:10.1016/j.hlpt.2024.100846
67	Sallam M, Salim NA, Al-Tammemi AB, Barakat M, Fayyad D, Hallit S, Harapan H, Hallit R, Mahafzah A. ChatGPT output regarding compulsory vaccination and COVID-19 vaccine conspiracy: a descriptive study at the outset of a paradigm shift in online search for information. Cureus. 2023;15(2):e35029. doi:10.7759/cureus.35029
68	Sathianathan S, Mhd Ali A, Chong WW. How the General Public Navigates Health Misinformation on Social Media: Qualitative Study of Identification and Response Approaches. JMIR Infodemiology. 2025 Jun 24;5:e67464. doi: 10.2196/67464.
54	Sharifpoor E, Okhovati M, Ghazizadeh-Ahsaee M, Avaz Beigi M. Classifying and fact-checking health-related information about COVID-19 on Twitter/X using machine learning and deep learning models. BMC Med Inform Decis Mak. 2025 Feb 11;25(1):73. doi: 10.1186/s12911-025-02895-y.
69	Singhal A, Mago V. Exploring How Healthcare Organizations Use Twitter: A Discourse Analysis. Informatics. 2023;10(3):65. doi:10.3390/informatics10030065
70	Tasnim S, Hossain MM, Mazumder H. Impact of rumors and misinformation on COVID-19 in social media. J Prev Med Public Health. 2020;53(3):171–4. doi:10.3961/jpmph.20.094
45	Temiz H, Temizel TT. A multi-feature fusion-based approach for automatic fake news detection on social media. Appl Sci (Basel). 2023;13(9):5572. doi:10.3390/app13095572.
46	Thomas MJ, Lal V, Baby AK, Rabeeh VP, James A, Raj AK. Can technological advancements help to alleviate COVID-19 pandemic? A review. J Biomed Inform. 2021;117:103787. doi:10.1016/j.jbi.2021.103787
47	Tsao SF, Chen H, Tisseverasinghe T, Yang Y, Li L, Butt ZA. What social media told us in the time of COVID-19: a scoping review. Lancet Digit Health. 2021;3(3):e175–94. doi:10.1016/S2589-7500(20)30315-0
71	Tsao SF, Chen HH, Meyer SB, Butt ZA. Proposing a conceptual framework: social media infodemic listening for public health behaviors. Int J Public Health. 2024;69:1607394. doi:10.3389/ijph.2024.1607394
72	Tuccori M, Convertino I, Ferraro S, Cappello E, Valdiserra G, Focosi D, et al. The impact of the COVID-19 “infodemic” on drug-utilization behaviors: implications for pharmacovigilance. Drug Saf. 2020;43(8):699–709. doi:10.1007/s40264-020-00965-w
73	Ünlü A, Truong S, Tammi T, Lohiniva AL. Exploring political mistrust in pandemic risk communication: mixed-method study using social media data analysis. J Med Internet Res. 2023;25:e50199. doi:10.2196/50199
74	Valdez D, Soto-Vásquez AD, Montenegro MS. Geospatial vaccine misinformation risk on social media: online insights from an English/Spanish NLP analysis of vaccine-related tweets. Soc Sci Med. 2023;339:116365. doi:10.1016/j.socscimed.2023.116365
48	Wang J, Wang X, Yu A. Tackling misinformation in mobile social networks: a BERT-LSTM approach for enhancing digital literacy. Sci Rep. 2025;15:1118. doi:10.1038/s41598-025-85308-4
27	Wang Y, O’Connor K, Flores I, Berdahl CT, Stevens R, Bauermeister JA, et al. Mpox discourse on Twitter by sexual minority men and gender-diverse individuals: infodemiological study using BERTopic. JMIR Public Health Surveill. 2024;10:e59193. doi:10.2196/59193
49	Wang Z, Yin Z, Argyris YA. Detecting medical misinformation on social media using multimodal deep learning. IEEE Trans Neural Netw Learn Syst. 2021;32(6):2569–82. doi:10.1109/TNNLS.2021.3056276
77	Wehrli S, Irrgang C, Scott M, Arnrich B, Boender TS. The role of the (in)accessibility of social media data for infodemic management: a public health perspective on the situation in the European Union in March 2024. Front Public Health. 2024;12:1378412. doi:10.3389/fpubh.2024.1378412
50	White B, Cabalero I, Nguyen T, Briand S, Pastorino A, Purnat TD. An adaptive digital intelligence system to support infodemic management: the WHO EARS platform. Stud Health Technol Inform. 2023;302:891–8. doi:10.3233/SHTI230296
75	White BK, Gombert A, Nguyen T, Yau B, Ishizumi A, Kirchner L, et al. Using machine learning technology (EARS platform) to enhance digital social understanding for the COVID-19 infodemic: development and implementation study. JMIR Infodemiology. 2023;3(1):e47317. doi:10.2196/47317
76	Xue H, Gong X, Stevens H. COVID-19 vaccine fact-checking posts on Facebook: observational study. J Med Internet Res. 2022;24(6):e38423. doi:10.2196/38423
51	Yan Q, Shan S, Sun M, Zhao F, Yang Y, Li Y. A social media infodemic-based prediction model for the number of severe and critical COVID-19 patients in the lockdown area. Int J Environ Res Public Health. 2022;19(13):8109. doi:10.3390/ijerph19138109
79	Zang S, Zhang X, Xing Y, Chen J, Lin L, Hou Z. Applications of social media and digital technologies in COVID-19 vaccination: scoping review. J Med Internet Res. 2023;25:e40057. doi:10.2196/40057
78	Zenone M, Snyder J, Bélisle-Pipon JC, Caulfield T, van Schalkwyk M, Maani N. Advertising alternative cancer treatments and approaches on Meta social media platforms: content analysis. JMIR Infodemiology. 2023;3(1):e43548. doi:10.2196/43548
52	Zhang Y, Zong R, Shang L, Yue Z, Zeng H, Liu Y, et al. Tripartite intelligence: synergizing deep neural network, large language model, and human intelligence for public health misinformation detection. Collective Intelligence Conference (CI ’24), Boston, MA. 2024. doi:10.1145/3643562.3672613
